# Supplementary material for: First Report on Antifungal Activity of Metschnikowia pulcherrima Against Ascosphaera apis, the Causative Agent of Chalkbrood Disease in Honeybee (Apis mellifera L.) Colonies
Source: J Fungi (Basel). 2025 Apr 25;11(5):336. doi: 10.3390/jof11050336 (PMC12112871; doi:10.3390/jof11050336)
Supplement: Supplementary file 1 [file jof-11-00336-s001.zip]

Archive with 5 entries (5 files):
- Table S1_Fungal_isolates_list.pdf
- Table S2. Composition of the culture media used for growth tests of Ascosphaera apis.pdf
- Table S3_BC_antifungal_activity.pdf
- Table S4_VOCs_antifungal_activity.pdf
- Table S5_VOCs_raw_data.pdf
